# Supplementary material for: QuICSeedR: an R package for analyzing fluorophore-assisted seed amplification assay data
Source: Bioinformatics. 2024 Dec 24;41(1):btae752. doi: 10.1093/bioinformatics/btae752 (PMC11742141; doi:10.1093/bioinformatics/btae752)
Supplement: btae752_Supplementary_Data [file btae752_supplementary_data.zip]

Archive with 2 entries (2 files):
- btae752_Supplementary_Data.zip
- Log.txt
