# Supplementary material for: QuICSeedR: an R package for analyzing fluorophore-assisted seed amplification assay data
Source: Bioinformatics. 2024 Dec 24;41(1):btae752. doi: 10.1093/bioinformatics/btae752 (PMC11742141; doi:10.1093/bioinformatics/btae752)
Supplement: btae752_Supplementary_Data [file btae752_supplementary_data.zip › Log.txt]

Copying the file from \\chenasprod\Software_Support\Smart_Suite\Smart_Track\Watch_Folder\Smart_Proof_Marked_PDF\OP-CBIO240763_AuthorCorr_SupplementFolder_btae752_Supplementary_Data.zip---> to --->\\chenasprod\kglinw2\Journals\OUP\CBIO\Vol00000\240763\FreshMss\suppl_data\\btae752_Supplementary_Data.zip--> 1/3/2025 1:27 AM
Copying the file from \\chenasprod\Software_Support\Smart_Suite\Smart_Track\Watch_Folder\Smart_Proof_Marked_PDF\OP-CBIO240763_PECorr_SupplementFolder_btae752_Supplementary_Data.zip---> to --->\\chenasprod\kglinw2\Journals\OUP\CBIO\Vol00000\240763\FreshMss\suppl_data\\btae752_Supplementary_Data.zip--> 1/8/2025 2:15 PM
